# Supplementary material for: Chemokine signaling links cell-cycle progression and cilia formation for left–right symmetry breaking
Source: PLoS Biol. 2019 Aug 20;17(8):e3000203. doi: 10.1371/journal.pbio.3000203 (PMC6716676; doi:10.1371/journal.pbio.3000203)
Supplement: S1 Data — (XLSX) [file pbio.3000203.s020.xlsx]

## Sheet: Fig 1B,1D,1E,1F,1G,1H,1J,1L,1N
Fig 1B
			D-loop	No-loop	L-loop
WT			64	1	0
cxcr4aum20			59	11	5
300 pg cxcr4a mRNA into cxcr4aum20			87	1	1
Fig 1D
			Normal	Bilateral	Reverse
WT			44	0	0
cxcr4aum20			47	6	11
300 pg cxcr4a mRNA into cxcr4aum20			84	1	1
Fig 1E
		D-loop	No-loop	L-loop
DFC control MO		79	1	1
DFC cxcr4a MO		84	8	12
Fig 1F
		Normal	Bilateral	Reverse
DFC control MO		170	2	0
DFC cxcr4a MO		126	15	18
Fig 1G
	D-loop	No-loop	L-loop
WT	67	1	3
cxcl12bmu100	188	21	23
Fig 1H
	Normal	Bilateral	Reverse
WT	73	1	0
cxcl12bmu100	68	14	8
Fig 1J
	Left	Abscent	Bilateral
WT	82	4	1
cxcr4aum20	118	30	61
Fig 1L
		Left	Abscent	Bilateral
DFC control MO		44	0	0
DFC cxcr4a MO		21	29	14
Fig 1N
	Left	Abscent	Bilateral
WT	83	0	1
cxcr4aum20	53	23	17

## Sheet: Fig 2B,2E,2F
Fig 2B
	Normal	Small	Tint/Abscent
WT	54	3	0
cxcr4aum20	0	64	14
cxcl12bmu100	4	26	8
Fig 2E
Cilia number	1	2	3	4	5	6	Average	Standard deviation
WT	48	43	52	50	46	50	48.1667	3.25
cxcr4aum20	16	21	18	23	30	21	21.5	4.848
Fig 2F
Cilia length (μm)	1	2	3	4	5	6	7	8	9	10	11	12	13	14	Average	Standard deviation
WT	4.684	4.852	4.158	4.34	4.008	5.367	4.965	6.001	4.34	4.877	5.044	5.333	4.725	6.102	4.914	0.629
cxcr4aum20	3.795	4.766	4.008	3.684	3.16	4.466	3.289	4.528	4.766	3.158	4.033	4.125	3.629	4.163	3.97	0.547

## Sheet: Fig 3B,3D,3F,3H,3I
Fig 3B
% of BrdU positive cells in DFC or KV cells	1	2	3	4	5
75% ep	0.65	0.583333	0.888888	0.6923
bud	0.0476	0.222222	0.055555	0.08	0.1
6ss	0	0	0	0
Fig 3D
% of BrdU positive cells in DFC or KV cells	1	2	3	4	5	6	7	8	9	10	Average	Standard deviation
WT	0.5	0.867	0.475	0.621	0.616	0.6	0.616	0.632			0.616	0.17
cxcr4aum20	0.03	0.075	0.102	0.125	0.082	0.084	0.08	0.086	0.083	0.083	0.083	0.04
Fig 3F
% of mKO2 positive KV cells	1	2	3	4	5	6	Average	Standard deviation
WT	0	0	0	0			0	0
cxcr4aum20	0.57	0.39	0.45	0.52	0.5125	0.4525	0.4825	0.064
Fig 3H
% of mKO2 positive KV cells	1	2	3	4	Average	Standard deviation
WT	0.23	0.25	0.26	0.25	0.2475	0.012
cxcr4aum20	0.74	0.76	0.7	0.72	0.73	0.026
Fig 3I
Number of KV cells	1	2	3	4	Average	Standard deviation
WT	42	40	45	43	42.5	2.08
cxcr4aum20	17	22	23	23	21.25	2.87

## Sheet: Fig 4D,4E,4G,4H,4J,4K,4L,4M
Fig 4D
			D-loop	No-loop	L-loop
WT			32	0	0
cxcr4aum20			30	6	7
30 pg caMEK mRNA into cxcr4aum20			44	6	4
60pg caMEK mRNA into cxcr4aum20			70	1	1
Fig 4E
			Normal	Bilateral	Reverse
WT			35	0	0
cxcr4aum20			30	4	5
30pg caMEK mRNA into cxcr4aum20			46	3	2
60pg caMEK mRNA into cxcr4aum20			51	2	1
Fig 4G
	D-loop	No-loop	L-loop
DMSO	47	0	0
PD0332991	39	8	7
CYC202	52	0	0
Fig 4H
	Normal	Bilateral	Reverse
DMSO	39	0	0
PD0332991	40	10	7
CYC202	60	0	0
Fig 4J
% of BrdU positive DFCs			1	2	3	4	5	6	7	8	Average	Standard deviation
WT			0.55	0.58	0.5	0.67	0.575	0.574	0.576	0.575	0.575	0.07
cxcr4aum20			0.09	0.16	0.14	0.17	0.13	0.15			0.14	0.035
300 pg cyclin D1 mRNA into cxcr4aum20			0.62	0.52	0.49	0.64	0.567	0.568	0.5675	0.5675	0.5675	0.074
Fig 4K
% of embryos affacted in KV size			Normal	Small	Tiny/Abscent
WT			43	1	0
cxcr4aum20			0	42	8
300 pg cyclin D1 mRNA into cxcr4aum20			31	3	2
Fig 4L
			D-loop	No-loop	L-loop
WT			45	0	0
cxcr4aum20			50	5	11
300pg cyclin D1 mRNA into cxcr4aum20			41	0	0
Fig 4M
			Normal	Bilateral	Reverse
WT			68	0	0
cxcr4aum20			49	6	10
300 pg cyclin D1 mRNA into cxcr4aum20			38	0	1

## Sheet: Fig 5B,5C
Fig 5B
Cilia number			1	2	3	4	5	6	Average	Standard deviation
WT			48	51	53	55	47	49	50.5	3.08
cxcr4aum20			20	23	21	18	27	24	22.17	3.19
300 pg cyclin D1 mRNA into cxcr4aum20			50	46	46	52	48	51	48.88	2.56
Fig 5C
Cilia length (μm)			1	2	3	4	5	6	7	8	9	10	11	12	13	14	Average	Standard deviation
WT			4.71	4.996	5.278	4.843	4.778	4.853	5.009	5.16	4.622	5.058	5.009	5.23	5.356	4.702	4.97	0.23
cxcr4aum20			3.969	3.676	4.324	3.676	3.973	4.295	4.324	3.858	3.926	4.009	4.23	3.856	4.16	4.017	4.02	0.22
300 pg cyclin D1 mRNA into cxcr4aum20			5.21	5.23	4.623	5.03	4.771	5.16	5.276	5.085	4.853	5.291	4.922	4.956	5.085	4.988	5.03	0.2

## Sheet: Fig 7K
Fig 7K
Cilia length (μm)			1	2	3	4	5	6	7	8	9	10	11	12	13	14	15	Average	Standard deviation
WT			4.734	4.864	5.112	4.986	4.864	5.085	5.256	5.36	4.933	4.997	4.762	5.145	5.244			5.03	0.19
cxcr4aum20			4.133	3.993	3.79	4.136	3.762	4.145	4.115	3.91	3.939	4.211	3.746	3.955	4.034			3.99	0.16
Flag-zFoxj1a mRNA into cxcr4aum20			4.187	3.969	3.945	4.203	3.689	4.011	3.838	3.675	4.249	3.751	3.938	4.178	4.216	3.99		3.99	0.21
T102A Flag-zFoxj1a mRNA into cxcr4aum20			3.826	4.301	3.688	4.032	3.763	3.921	4.281	3.888	3.946	4.019	3.85	3.94	4.167	3.97	3.97	3.97	0.19
T102D Flag-zFoxj1a mRNA into cxcr4aum20			4.062	4.942	5.301	5.183	4.839	5.145	5.182	5.101	5.041	4.942	5.076	4.87	5.183			4.99	0.31

## Sheet: Fig S2A,S2B
Fig S2A
			D-loop	No-loop	L-loop
WT			40	1	0
cxcr4aum20			43	6	7
300pg WT cxcr4a mRNA into cxcr4aum20			33	1	0
300 pg mutant cxcr4a mRNA into cxcr4aum20			47	7	6
Fig S2B
			Normal	Bilateral	Reverse
WT			36	0	0
cxcr4aum20			46	7	6
300pg WT cxcr4a mRNA into cxcr4aum20			45	0	1
300 pg mutant cxcr4a mRNA into cxcr4aum20			42	4	9

## Sheet: Fig S3A-D
Fig S3A
	D-loop	No-loop	L-loop
WT	34	1	0
Mcxcr4a	37	0	1
Fig S3B
	Normal	Bilateral	Reverse
WT	38	0	0
Mcxcr4a	32	0	0
Fig S3C
	D-loop	No-loop	L-loop
WT	31	1	0
cxcr4a+/-	68	1	1
cxcr4a-/-	23	3	4
Fig S3D
	Normal	Bilateral	Reverse
WT	34	0	0
cxcr4a+/-	73	0	1
cxcr4a-/-	27	4	4

## Sheet: Fig S5B,S5C
Fig S5B
Cilia number	1	2	3	4	5	6	Average	Standard deviation
WT	45	47	50	43	51	45	46.833	3.12
cxcl12bmu100	23	19	24	25	30	18	23.167	4.35
Fig S5C
Cilia length(μm)	1	2	3	4	5	6	Average	Standard deviation
WT	4.688	5.469	4.819	5.315	4.767	4.574	4.939	0.31
cxcl12bmu100	3.419	3.516	3.688	3.516	2.762	3.784	3.448	0.33

## Sheet: Fig S6B,S6D
Fig S6B
% of mKO2 positive KV cells		1	2	3	4	Average	Standard deviation
DFC control MO		0	0	0	0	0	0
DFC cxcr4a MO		0.47	0.39	0.45	0.42	0.4325	0.035
Fig S6D
% of mKO2 positive KV cells		1	2	3	4	5	Average	Standard deviation
DFC control MO		0.23	0.18	0.26	0.3	0.24	0.242	0.0438
DFC cxcr4a MO		0.74	0.77	0.69	0.7	0.71	0.722	0.0327

[truncated: 1 more sheets: Fig S13]
